# Supplementary material for: Comparative Proteomic Analysis of an Ethyl Tert-Butyl Ether-Degrading Bacterial Consortium
Source: Microorganisms. 2022 Nov 25;10(12):2331. doi: 10.3390/microorganisms10122331 (PMC9781318; doi:10.3390/microorganisms10122331)
Supplement: Supplementary file 1 [file microorganisms-10-02331-s001.zip]

Archive with 1 entries (1 files):
- microorganisms-2022517-supplementary.pdf
